# Supplementary material for: Three-Dimensional Evaluation of Skeletal Stability following Surgery-First Orthognathic Approach: Validation of a Simple and Effective Method
Source: Arch Plast Surg. 2023 May 29;50(3):254–63. doi: 10.1055/a-2058-8108 (PMC10226798; doi:10.1055/a-2058-8108)
Supplement: Supplementary file 3 — Supplementary Material [file 10-1055-a-2058-8108-s22sep0163oa.zip]

Archive with 3 entries (3 files):
- APS-22-Sep-0163-OA_Supplementary Material/T0_cephalometry (1).xml
- APS-22-Sep-0163-OA_Supplementary Material/T1_cephalometry (1).xml
- APS-22-Sep-0163-OA_Supplementary Material/T2_cephalometry (1).xml
